# Supplementary material for: The Leader Position of Mesenchymal Cells Expressing N-Cadherin in the Collective Migration of Epithelial Cancer
Source: Cells. 2020 Mar 16;9(3):731. doi: 10.3390/cells9030731 (PMC7140612; doi:10.3390/cells9030731)
Supplement: Supplementary file 1 [file cells-09-00731-s001.zip]

Archive with 9 entries (7 files):
- cells-721204-SI/
- cells-721204-SI/cells-721204supp revised.pdf
- cells-721204-SI/Videos/
- cells-721204-SI/Videos/Video 1 SCC38.mp4
- cells-721204-SI/Videos/Video 2 SCC42B.mp4
- cells-721204-SI/Videos/Video 3 SCC40.avi
- cells-721204-SI/Videos/video 4 CAF-1 CMFDA.avi
- cells-721204-SI/Videos/Video 5 SCC-42B + CAF1 (CMFDA).avi
- cells-721204-SI/Videos/Video 6 SCC42B +CAF-3 (CMFDA).avi
